# Supplementary material for: Sequencing of One Unique Recombinant CRF85_BC/CRF01_AE Genome and Two Partial Genomes from Ningxia, China
Source: Viruses. 2025 Apr 30;17(5):655. doi: 10.3390/v17050655 (PMC12115780; doi:10.3390/v17050655)
Supplement: Supplementary file 1 [file viruses-17-00655-s001.zip]

Archive with 1 entries (1 files):
- viruses-3575298-supplementary.pdf
